# Supplementary material for: IL-10-Secreting CD8+ T Cells Specific for Human Cytomegalovirus (HCMV): Generation, Maintenance and Phenotype
Source: Pathogens. 2022 Dec 13;11(12):1530. doi: 10.3390/pathogens11121530 (PMC9781655; doi:10.3390/pathogens11121530)
Supplement: Supplementary file 1 [file pathogens-11-01530-s001.zip]

Archive with 1 entries (1 files):
- pathogens-2065060-supplementary.pdf
